# Supplementary material for: Structure of Chlorella ohadii Photosystem II Reveals Protective Mechanisms against Environmental Stress
Source: Cells. 2023 Jul 31;12(15):1971. doi: 10.3390/cells12151971 (PMC10416949; doi:10.3390/cells12151971)
Supplement: Supplementary file 1 [file cells-12-01971-s001.zip]

Archive with 1 entries (1 files):
- cells-2517127-supplementary.pdf
